# Supplementary material for: Recent research progress of circular RNAs in hepatocellular carcinoma
Source: Front Oncol. 2024 Jan 23;13:1192386. doi: 10.3389/fonc.2023.1192386 (PMC10844539; doi:10.3389/fonc.2023.1192386)
Supplement: Supplementary file 1 [file Table_1.xlsx]

## Sheet: Sheet1
Supplemental Table 1
Overview of deregulated circRNAs in hepatocellular carcinoma (HCC)
CircRNA	Expression Change	Function	Target microRNA	miRNA target genes/protein	Transcription factor/protein	PMID
CircMED27	up	Lenvatinib resistance (+)	miR-655-3p	USP28	-	35024242
circFOXM1	up	Proliferation (+)	miR-1179	SPAG5	-	34903799
		migration (+)
		invasion (+)
circHPS5	up	Proliferation (+)	miR-370	HMGA2	-	34703649
		migration (+)
		invasion (+)
		cancer stem-like cell (+)
circUBAP2	up	Migration (+)	miR-4756	IFIT1/3	-	33707417
		invasion (+)
circUBAP2	up	Proliferation (+)	miR-194-3p	MMP9	-	34239873
		migration (+)
		invasion (+)
circIPO11	up	Proliferation (+)	-	TOP1/GLI1	-	34649567
		cancer stem-like cell (+)
circβ-catenin β-catenin-370aa	up	Proliferation (+)	-	Wnt/β-catenin	-	31027518
		migration (+)
		invasion (+)
circSP3	up	Proliferation (+)	miR-198	CDK4	-	34314379
		migration (+)
		invasion (+)
circMRPS35 circMRPS35-168aa	up	Proliferation (+)	miR-148a-3p	STX3/PTEN	-	34450251
		migration (+)
		invasion (+)
		cisplatin-resistant (+)
Exosomal hsa_circ_0004658	up	Proliferation (-)	miRNA-499b-5p	JAM3	-	35013102
		migration (-)
		invasion (-)
circ-0072088	up	Migration (+)	miR-375	MMP-16	-	34568335
		invasion (+)
circ-0072088	up	Proliferation (+)	miR-375	JAK2/STAT3	-	34148288
		Apoptosis (-)
		migration (+)
		invasion (+)
CircCRIM1	up	Proliferation (+)	miR-378a-3p	Skp2	-	34869393
		Angiogenesis (+)
hsa_circ_101555	up	Proliferation (+)	miR-145-5p	CDCA3	EIF4A3	33824281
		Migration (+)
		Invasion (+)
circ_104075	up	-	miR-582-3p	YAP	HNF4a	30361504
exo-circ-DB	up	Proliferation (+)	miR-34a	USP7/Cyclin A2	-	30546088
		DNA damage (-)
circ-10702	up	Proliferation (+)	-	vimentin	Twist	29844124
		migration (+)
		invasion (+)
		EMT (+)
circHIPK3	up	Proliferation (+)	miR-124	AQP3	-	29415990
		Migration (+)
circHIPK3	up	-	miR-124-3p/ miR-4524-5p	MRP4	-	33946595
hsa_circ_101280	up	Proliferation (+)	miR-375	JAK2	-	30302825
		Apoptosis (-)
circZFR	up	Proliferation (+)	miR-3619-5p	CTNNB1	-	30468709
		EMT (+)		Wnt/β-catenin
hsa_circ_0016788	up	Proliferation (+)	miR-486	CDK4	-	29923236
		Invasion (+)
		Apoptosis (-)
circRNA-101368	up	Migration (+)	miR-200a	HMGB1/RAGE		30265210
circ_0008450	up	Proliferation (+)	miR-548p	-	-	30556306
		Migration (+)
		Invasion (+)
		Apoptosis (-)
CircSLC3a2	up	Proliferation (+)	miR-490-3p	PPM1F	-	30470261
		Invasion (+)
Hsa_circ_0103809	up	Proliferation (+)	miR-490-5p	SOX2	-	30018710
		Apoptosis (-)
Circ5379-6	up	Proliferation (-)	-	-	-	30662602
		Migration (-)
		Invasion (-)
		Apoptosis (+)
circFBLIM1	up	Proliferation (+)	miR-346	-	-	30053867
		Invasion (+)
		Apoptosis (-)
hsa_circ_0005075	up	Proliferation (+)	miR-431	-	-	29710484
		Migration (+)
		Invasion (+)
		Apoptosis (-)
circ-ZEB1.33	up	Proliferation (+)	miR-200a-3p	CDK6	-	30123094
circRNA-104718	up	Proliferation (+)	miR-218-5p	TXNDC5	-	31278132
		Migration (+)
		Invasion (+)
		Apoptosis (-)
circMAT2B	up	Proliferation (+)	miR-338-3p	PKM2	-	31004447
		Migration (+)
		Invasion (+)
		Glycolysis (+)
circRHOT1	up	Proliferation (+)	-	TIP60/NR2F6	-	31324186
		Migration (+)
		Invasion (+)
		Apoptosis (-)
circRNA Cdr1as	up	Proliferation (+)	miR-1270	AFP	-	31581132
		Migration (+)
circ_0001955	up	Proliferation (+)	miR-516a-5p	TRAF6	-	31822654
				MAPK11
circRNA-100338	up	Proliferation (+)	miR-141-3p	RHEB/mTOR	-	31973767
Exo-circPTGR1	up	Migration (+)	miR-449a	MET	-	30630697
		Invasion (+)
Circ-MALAT1	up	cancer stem cells (+)	miR-6887-3p	JAK2/STAT3	AUF1	32099751
circ-PRKCI	up	Proliferation (+)	miR-545	AKT3	-	31086464
		Invasion (+)
		Apoptosis (-)
hsa_circRNA_103809	up	Proliferation (+)	miR-377-3p	FGFR1/ERK	-	31317555
		Migration (+)
Circ-FOXP1	up	Proliferation (+)	miR-875-3p	-	SOX9	31698267
		invasion (+)	miR-421
		apoptosis (-)
circADAMTS13	up	Proliferation (-)	miR-484	-	-	30537115
cirRNA-SORE	up	sorafenib resistance (+)	miR-103a-2-5p	Wnt /β-catenin	-	33222692
			miR-660-3p
circUHRF1	up	resistance to anti-PD1 therapy (+)	miR-449c-5p	TIM-3	-	32593303
circRNA-SORE	up	sorafenib resistance (+)	-	YBX1-PRP19	-	33361760
circ‐CDYL	up	Proliferation (+)	miR-892a	HDGF-NCL-PI3K-AKT	-	31148183
		self‐renewal (+)	miR-328-3p	HIF1AN-NOTCH2
circMET	up	Migration (+)	miR-30-5p	Snail/DPP4/CXCL10	-	32430013
		Invasion (+)
		Immunosuppression (+)
		anti-PD1 therapy resistance (+)
circASAP1	up	Proliferation (+)	miR-326	CSF-1	-	31838741
		Migration (+)	miR-532-5p	MAPK1
		Invasion (+)
circZNF566	up	Proliferation (+)	miR-4738-3p	TDO2	-	32532962
		Migration (+)
		Invasion (+)
hsa_circ_0003998	up	Migration (+)	miR-143-3p	FOSL2	-	32552766
		invasion (+)		PCBP1/CD44v6
		EMT (+)
circMAST1	up	Proliferation (+)	miR-1299	CTNND1	-	32393764
		Migration (+)
		Invasion (+)
circRASGRF2	up	Proliferation (+)	miR-1224	FAK	-	33312757
		Migration (+)
		Apoptosis (-)
circFN1	up	sorafenib resistance (+)	miR-1205	E2F1	-	33230446
circ-TCF4.85	up	Proliferation (+)	miR-486-5p	ABCF2	-	31758671
		Migration (+)
		Invasion (+)
circTMEM45A	up	Apoptosis (-)	miR-665	IGF2	-	33230434
circC16orf62	up	Proliferation (+)	miR-138-5p	PTK2	-	34108451
		Invasion (+)
		Glycolysis (+)
circSOD2	up	Proliferation (+)	miR-502-5p	DNMT3a	-	33234142
circ-LRIG3	up	Proliferation (+)	-	EZH2 / STAT3	p-STAT3	33222697
		Migration (+)
		Invasion (+)
		Apoptosis (-)
hsa_circ_0001955	up	Proliferation (+)	miR-145-5p	NRAS	-	33230448
		Migration (+)
		Invasion (+)
hsa_circ_0004277	up	EMT (+)	-	ZO-1	-	33511111
		Proliferation (+)
		migration (+)
CircARSP91	up	Cytotoxicity（+）	-	ULBP1	-	30655779
circFOXM1	up	Sorafenib resistance（+）	miR-1324	MECP2	-	33614231
circ_0067934	up	Proliferation (-)	miR-1324	FZD5	-	29458020
		Migration (-)		β-catenin
		Invasion (-)
hsa_circ_0003288	up	Migration (+)	miR-145	PD-L1		33858418
		EMT (+)
circ_MMP2 (has_circ_0039411)	up	Metastasis (+)	miR-136-5p	MMP2	-	31944556
hsa_circ_0007456	up	Proliferation (+)	hsa-miR-139-5p	YTHDF1		33708621
circCPSF6	up	Proliferation (+)	-	PCBP2/YAP1	-	34916222
		Metastasis (+)
circGFRA1	up	Proliferation (+)	miR-498	NAP1L3	-	33431945
		Invasion (+)
circCAMSAP1	up	Proliferation (+)	miR-1294	GRAMD1A	-	33484498
		migration (+)
		Invasion (+)
CircWHSC1	up	Proliferation (+)	miR-142-3p	HOXA1	-	33410156
		migration (+)
		Invasion (+)
circPUM1	up	Proliferation (+)	miR-1208	MAP3K2	-	33320435
		migration (+)
		Invasion (+)
circ_0011385	up	Proliferation (+)	miR-361-3p	STC2	SP3	34599150
circ_0008305	up	Proliferation (+)	miR-660-5p	BAG5	-	33481351
		migration (+)
		Invasion (+)
circNFIX	up	Proliferation (+)	miR-3064-5p	HMGA2	-	34539988
		migration (+)
		Invasion (+)
circETFA	up	Proliferation (+)	hsa-mir-612	CCL5	EIF4A3	34716323
		migration (+)
		Invasion (+)
hsa_circ_0005397	up	-	-	-	-	33679420
hsa_circ_0003288	up	migration (+)	miR-145	PD-L1	-	33858418
		Invasion (+)
		EMT (+)
circ_0014717	up	Proliferation (+)	miR-668-3p	BTG2	-	33598424
		migration (+)
		Invasion (+)
circ0013958	up	Proliferation (+)	miR-532-3p	WEE1	-	33937016
		Invasion (+)
		Apoptosis (-)
circ_0001588	up	Proliferation (+)	miR-874	CDK4	-	34722778
		migration (+)
		Invasion (+)
hsa_circ_0058493	up	Proliferation (+)	-	YTHDC1	METTL3	34888309
		Metastasis (+)
hsa_circ_101555	up	Proliferation (+)	miR-145-5p	CDCA3	-	33824281
		migration (+)
		Invasion (+)
HBV_circ_1	up	Proliferation (+)	-	CDK1	-	34589285
		migration (+)
		Invasion (+)
		Apoptosis (-)
circTOLLIP	up	Proliferation (+)	miR-516a-5p	PBX3	EIF4A3	35509064
		migration (+)
		Invasion (+)
circ_0001459	up	Proliferation (+)	miR-6165	IGF1R	-	35199365
		migration (+)
		Invasion (+)
circERBIN	up	Proliferation (+)	miR-1263	CDK6	-	35530358
circMDK	up	Proliferation (+)	miR-346/miR -874-3p	ATG16L1	IGF2BP1	35524319
		migration (+)
		Invasion (+)
circMAP3K4	up	Apoptosis (-)	-	AIF	IGF2BP1	35366894
circMAP3K4-455aa
circRHBDD1	up	Glycolysis (+)		YTHDF1/ PIK3R1	EIF4A3	35317519
circ_0003945	up	Proliferation (+)	miR-34c-5p	LGR4/β-catenin	-	35170199
		migration (+)
		Invasion (+)
circ-ZEB1	up	Proliferation (+)	miR-199a-3p	PIK3CA	-	35277182
		Apoptosis (-)
hsa_circ_0003410	up	Proliferation (+)	miR-139-3p	CCL5	-	34890089
		migration (+)
		Invasion (+)
Exo-circGSE1	up	Proliferation (+)	miR-324-5p	TGFBR1/ Smad3	-	35396771
		migration (+)
		Invasion (+)
		immune evasion (+)
circACTN4	up	Proliferation (+)	miR-424-5p	YBX1/FZD7	-	34509526
		migration (+)
		Invasion (+)
CircMTO1	down	Proliferation (-)	miR-541-5p	ZIC1	-	34930906
		Migration (-)
		Invasion (-)
		Apoptosis (+)
circKCNN2	down	Proliferation (-)	miR‐520c‐3p	MDB2	-	35051313
		Migration (-)
		Invasion (-)
circDLC1	down	Proliferation (-)		HuR/MMP1	DHX9	33391541
		Migration (-)			KIAA1429
		Invasion (-)
circMTO1	down	Proliferation (-)	miR-9	p21	-	28520103
		Invasion (-)
		Apoptosis (+)
hsa_circ_0005986	down	-	-	-	-	34294754
circ-102，166	down	Proliferation (-)	miR-182/ miR-184	-	-	33034848
		Migration (-)
		Invasion (-)
circUBE2J2	down	Proliferation (-)	miR-370-5P	KLF7	-	34686662
		Migration (-)
		Invasion (-)
circCDK13	down	Proliferation (-)	-	JAK/STAT	-	29658568
		Migration (-)		PI3K/AKT
		Invasion (-)
circRNA-5692	down	Proliferation (-)	miR-328-5p	DAB2IP	-	31776329
		Migration (-)
		Invasion (-)
		EMT (-)
circRNA_101505	down	Proliferation (-)	miR-103	-	-	31372241
		Apoptosis (+)
		cisplatin-resistant (+)
circTRIM33-12	down	Proliferation (-)	miR-191	TET1	-	31153371
		Migration (-)
		Invasion (-)
circZKSCAN1	down	Proliferation (-)	-	FMRP/CCAR1	QKI5	31281495
		cancer stem cells (-)
circSETD3	down	Proliferation (-)	miR-421	MAPK14	-	30795787
circ-ADD3	down	Migration (-)	-	CDK1/EZH2	-	31497351
		Invasion (-)
Hsa_circ_0070269	down	Proliferation (-)	miR-182	NPTX1	-	31606623
		Invasion (-)
hsa_circ_0091570	down	Proliferation (-)	miR-1307	ISM1	-	31207319
		Migration (-)
		Apoptosis (+)
circSMAD2	down	Migration (-)	miR-629	-	-	29844683
		Invasion (-)
		EMT (-)
circZNF609	down	Proliferation (-) metastasis (-) stemness (-)	miR-15a-5p/15b-5p	GLI2	-	32398664
		Apoptosis (+)
circHIAT1	down	Proliferation (+)	miR-3171	PTEN	-	31108351
circLARP4	down	Proliferation (-)	miR-761	RUNX3	-	30520539
		mediated cell cycle arrest (-)
		senescence (+)
circularRNA-9119	down	Proliferation (-)	miR-26a	JAK1/STAT3	-	32732872
		Senescence (+)
circFBLIM1	down	Proliferation (-)	miR-346	FBLIM1	-	30053867
		Invasion (-)
		Apoptosis (+)
hsa_circ_0074854	down	Migration (-)	-	HUR	-	33880025
		invasion (-)
		EMT (-)
		Apoptosis (+)
hsa_circ_0110102	down	Proliferation (+)	miR-580-5p	CCL2	-	33891564
		migration (+)
		invasion (+)
circARNT2	down	Proliferation (-)	miR-155-5p	PDK1	-	33425483
circC3P1	down	Growth (-)	miR-4641	PCK1	-	29608893
		Metastasis (-)
circMEMO1	down	Demethylation (+)	miR-106b-5p	TCF21	-	33985545
circPABPC1	down	Degradation (+)	-	ITGB1	-	33762338
CircRPN2	down	Glycolysis (+)	miR-183-5p	FOXO1/ENO1	-	35045986
		Metastasis (+)
hsa_circ_0007456	down	immune evasion (-)	miR-6852-3p	ICAM-1	-	33462208
		NK cytotoxicity (+)
circ_0004018	down	Proliferation (-)	miR-1197	PTEN	-	34570663
		migration (-)
circ_0000098	down	Proliferation (-)	miR-1204	-	-	34900665
		migration (-)
		Invasion (-)
		EMT (-)
circNFATC3	down	Proliferation (-)	miR-548I	NFATC3	-	32667692
		migration (-)
		Invasion (-)
circCCNB1	down	Proliferation (-)	miR-106b-5p	GPM6A	-	35002514
		migration (-)
		Invasion (-)
hsa_circ_0098181	down	Proliferation (-)	miR-18a-3p	PPARA	-	35264957
		migration (-)
		Invasion (-)
		Apoptosis (+)
circVAMP3	down	Proliferation (-)	-	CAPRIN1	-	35072355
		migration (-)
		Invasion (-)
circKCNN2	down	Proliferation (-)	miR-520c-3p	MBD2	NFYA	35051313
		migration (-)
		Invasion (-)
		Lenvatinib resistance (+)
